# Supplementary material for: A Decade of Evidence on Broiler Chicken Dead-on-Arrival Rates and Risk Factors: A Scoping Review
Source: Animals (Basel). 2026 Mar 5;16(5):805. doi: 10.3390/ani16050805 (PMC12985278; doi:10.3390/ani16050805)
Supplement: Supplementary file 1 [file animals-16-00805-s001.zip]

Archive with 1 entries (1 files):
- animals-4173734-supplementary.pdf
